# Supplementary material for: Curcumin Nanoparticle Enhances the Anticancer Effect of Cisplatin by Inhibiting PI3K/AKT and JAK/STAT3 Pathway in Rat Ovarian Carcinoma Induced by DMBA
Source: Front Pharmacol. 2021 Jan 18;11:603235. doi: 10.3389/fphar.2020.603235 (PMC7848208; doi:10.3389/fphar.2020.603235)
Supplement: Supplementary file 2 [file datasheet2.zip]

Archive with 16 entries (16 files):
- Akt.jpg
- __MACOSX/._Akt.jpg
- Beta Actin 2.jpg
- __MACOSX/._Beta Actin 2.jpg
- Beta Aktin 1.jpg
- __MACOSX/._Beta Aktin 1.jpg
- JAK.jpg
- __MACOSX/._JAK.jpg
- pAkt.jpg
- __MACOSX/._pAkt.jpg
- PI3K.jpg
- __MACOSX/._PI3K.jpg
- pSTAT.jpg
- __MACOSX/._pSTAT.jpg
- STAT.jpg
- __MACOSX/._STAT.jpg
